# Supplementary material for: The Interplay between Myocardial Fibrosis, Strain Imaging and Collagen Biomarkers in Adults with Repaired Tetralogy of Fallot
Source: Diagnostics (Basel). 2021 Nov 13;11(11):2101. doi: 10.3390/diagnostics11112101 (PMC8621125; doi:10.3390/diagnostics11112101)
Supplement: Supplementary file 1 [file diagnostics-11-02101-s001.zip]

Archive with 5 entries (4 files):
- diagnostics-1416410-supplementary/
- diagnostics-1416410-supplementary/Diagnostics  Supplementary Materials_Karali.pdf
- diagnostics-1416410-supplementary/Supplementary  Figure S1.tif
- diagnostics-1416410-supplementary/Supplementary  Figure S2.tif
- diagnostics-1416410-supplementary/Supplementary Figure S3.tif
